# Supplementary material for: The role of rapid diagnostics in managing Ebola epidemics
Source: Nature. Author manuscript; Available in PMC 2016 Apr 6. (PMC4823022; doi:10.1038/nature16041)
Supplement: Supp3 [file NIHMS773804-supplement-Supp3.xlsx]

## Sheet: parameter&results
	Parameters
	Average time of rapid test (in hours)	1
	Average time of PCR test (in days)	2
	Daily number of suspected Ebola cases seeking care	60
	Prevalence of infection among those cases (%)	70
	Rate of transmission (per day)	0.15
	Average duration from hospitalisation to discharge	7
	Sensitivity of rapid test	0.92
	Specificity of rapid test	0.85
	Bed capacity (total)	200
For patients perspective	CFR ebola	0.6
	CFR for non-Ebola illness mistaken as Ebola	0.2
	Reduction in CFR with care	0.7
For transmission perspective	Community reproduction number	1.7
	Average duration of infectiousness	15
	Delay between symptom onset to hospitalisation	4
	Evaluation of simple HU model - patient perspective
	Testing strategy	CFR among patients seeking care	CFR relative to community	Number of patients dying							Total dying	Number dying if they stayed in the community
				Among initally Ebola-infected			Among initially Ebola-uninfected (in bracket: from Ebola)
				In confirmed ward	In community (due to bed limitations issues)	Iin community (due to imperfect sensitivity of RDT)	In community after testing	In community (due to bed limitations issues)	In confirmed ward (due to imperfect RDT specificity)	In community after being discharged from confirmed ward (RDT specificity)
No limit in bed capacity	PCR-only	0.37908	0.78975	17.64	-	-	5.1 (1.5)	-	-	-	22.7448	28.8
	RDT-only	0.375969	0.783268	16.2288	-	2.016	3.09 (0.03)	-	0.45 (0.07)	0.77 (0.77)	22.5581
	Dual	0.365382	0.761213	17.64	-	-	4.28 (0.68)	-	-	-	21.9229
With limits in bed capacity	PCR-only	0.418836	0.872576	10.6909	9.92727	-	3.09 (0.91)	1.42 (0)	-	-	25.1302
	RDT-only	0.408293	0.850611	11.1862	7.83012	1.38959	2.13 (0.02)	1.12 (0)	0.31 (0.31)	0.53 (0.53)	24.4976
	Dual	0.410535	0.855281	10.6909	9.92727	-	2.6 (0.41)	1.42 (0)	-	-	24.6321
	Evaluation of simple HU model - transmission perspective
	Testing strategy	Reproduction number among patients seeking care	Reproduction number (relative to PCR)	Contributions to the reproduction number from admitted patients				Contribution from infected that are never admitted	Proportion of patients admitted	Bed demand
				Initially infected in the community - Infection pre-hospital	Nosocomial infection discharged to the community after testing	Nosocomial infection sent to confirmed ward (false positive)	Initally infected discharged to the community (false negative) - infection post-hospital
No limit in bed capacity	PCR-only	0.527977	1	0.453333	0.0746433	-	-	0	1	330
	RDT-only	0.594574	1.12614	0.453333	0.00158681	0.0402978	0.0993556	0	1	290.158
	Dual	0.487209	0.922785	0.453333	0.0338756	-	-	0	1	330
With limits in bed capacity	PCR-only	0.989683	1	0.274747	0.0452384	-	-	0.669697	0.606061	330
	RDT-only	0.938051	0.94783	0.312474	0.00109376	0.0277765	0.0684839	0.528223	0.689281	290.158
	Dual	0.964975	0.975035	0.274747	0.0205307	-	-	0.669697	0.606061	330

## Sheet: transmission
	timing
	rate for RDT results	24
	rate for PCR results	0.510638
	deltaRDT	10.9583			transmission											checked
						contribution	infectious - pre-hospitalisation	nosocomial infection released to the community	nosocomial infection sent to confirmed ward	infectious diagnosed false negative- post-hospitalisation	infectious never admitted	Reproduction number	% admitted patients	bed demand	Reproduction number relative to pcr
					no limit	PCR	0.453333	0.0746433	0	0	0	0.527977	1	330	0
	bed demand					RDT	0.453333	0.00158681	0.0402978	0.0993556	0	0.594574	1	290.158	0.126136
	PCR & Dual	330				Dual	0.453333	0.0338756	0	0	0	0.487209	1	330	-0.0772149
	RDT	290.158			limit	PCR	0.274747	0.0452384	0	0	0.669697	0.989683	0.606061	330	0
						RDT	0.312474	0.00109376	0.0277765	0.0684839	0.528223	0.938051	0.689281	290.158	-0.0521703
	bed use (Neff)					Dual	0.274747	0.0205307	0	0	0.669697	0.964975	0.606061	330	-0.0249653
	PCR & Dual	36.3636
	RDT	41.3568
							number dying
	incubation period	4.5					infected			uninfected
	tau4	7			patient		in confirmed ward	in community (turned away)	in community (false negative)	in community after testing	in community (turned away)	in confirmed ward	in community after being discharged from confirmed ward	Total	if no hosp
	p	0.7			no limit	PCR	17.64	-	-	5.10481	-	-	-	22.7448	28.8	0.78975
	padmit_PCR	0.606061				RDT	16.2288	-	2.016	3.09199	-	0.447985	0.773355	22.5581		0.783268
	padmit_RDT	0.689281				Dual	17.64	-	-	4.28293	-	-	-	21.9229		0.761213
	p2 (prev in confirmed)	0.934688			limit	PCR	10.6909	9.92727	-	3.09382	1.41818	-	-	25.1302		0.872576
	Parameters					RDT	11.1862	7.83012	1.38959	2.13125	1.11859	0.308788	0.533059	24.4976		0.850611
	average time of rapid test (in hours)	1				Dual	10.6909	9.92727	-	2.59572	1.41818	-	-	24.6321		0.855281
	average time of PCR test (in days)	2
	number of suspect Ebola cases seeking healthcare per day	60					number dying from Ebola
	prevalence of infection among those cases (%)	70					infected			uninfected
	rate of transmission (per day)	0.15			patient					in community after testing	in community (turned away)	in confirmed ward	in community after being discharged from confirmed ward	Total	if no hosp
	Reproduction number	1.7			no limit	PCR				1.50481	-	-	-
	sensitivity of rapid test	0.92				RDT				0.03199	-	0.0699851	0.773355
	specificity of rapid test	0.85				Dual				0.682932	-	-	-
	average duration of infectiousness	15			limit	PCR				0.912005	0	-	-
	delay between symptom onset to hospitalisation	4				RDT				0.0220501	0	0.308788	0.533059
	average duration from hospitalisation to discharge	7				Dual				0.413898	0	-	-
	bed capacity (total)	200
	CFR ebola	0.6
	CFR Lassa	0.2
	reduction in CFR with care	0.7
						checks	17.64	ok		5.10481	ok
no limit	Eh_.5	3.13502					18.2448	ok		4.31333	ok
	rdt	0.078407					17.64	ok		4.28293	ok
	Eh low-high	0.590857	0.831919				20.6182	ok		4.51201	ok
	A	50.2385					20.4059	ok		4.09169	ok
	B	12.4827					20.6182	ok		4.0139	ok
	Eh_.5 with bed lim	1.90001
	rdt	0.0540444
	Eh with bed lim low_high	0.358095	0.504193
	SH_rdt	17.9216
	SH_rdt with bed lim	12.353
	RDT proba get in conf and stay	0.0582228
	RDT proba get in conf and discharge	0.479468
